# Supplementary material for: SCAR-6 elncRNA locus epigenetically regulates PROZ and modulates coagulation and vascular function
Source: EMBO Rep. 2024 Oct 2;25(11):4950–78. doi: 10.1038/s44319-024-00272-w (PMC11549340; doi:10.1038/s44319-024-00272-w)
Supplement: Supplementary file 3 — Source data Fig. 1 [file 44319_2024_272_MOESM3_ESM.zip]

Archive with 8 entries (6 files):
- Figure 1/
- Figure 1/1F/
- Figure 1/1F/f10_AS.tif
- Figure 1/1F/f10_s.tif
- Figure 1/1F/prozb_AS.tif
- Figure 1/1F/prozb_s.tif
- Figure 1/1F/scar6_AS.tif
- Figure 1/1F/scar6_s.tif
