# Supplementary material for: SCAR-6 elncRNA locus epigenetically regulates PROZ and modulates coagulation and vascular function
Source: EMBO Rep. 2024 Oct 2;25(11):4950–78. doi: 10.1038/s44319-024-00272-w (PMC11549340; doi:10.1038/s44319-024-00272-w)
Supplement: Supplementary file 4 — Source data Fig. 2 [file 44319_2024_272_MOESM4_ESM.zip]

Archive with 15 entries (8 files):
- Figure 2/
- Figure 2/2E/
- Figure 2/2E/Phenotype percentage.xlsx
- Figure 2/2F/
- Figure 2/2F/control.tif
- Figure 2/2F/scar-6 del12 mutant.tif
- Figure 2/2G/
- Figure 2/2G/Phenotype percentage.xlsx
- Figure 2/2H/
- Figure 2/2H/control.tif
- Figure 2/2H/scar-6del12.tif
- Figure 2/2I/
- Figure 2/2I/Image quantification values.xlsx
- Figure 2/2J/
- Figure 2/2J/qRT-PCR-f10,scar-6,prozb.xlsx
