# Supplementary material for: SCAR-6 elncRNA locus epigenetically regulates PROZ and modulates coagulation and vascular function
Source: EMBO Rep. 2024 Oct 2;25(11):4950–78. doi: 10.1038/s44319-024-00272-w (PMC11549340; doi:10.1038/s44319-024-00272-w)
Supplement: Supplementary file 4 — Source data Fig. 2 [file 44319_2024_272_MOESM4_ESM.zip › Figure 2/2G/Phenotype percentage.xlsx]

## Sheet: Sheet1
	Haemorrhage % in zebrafish
	Control	scar-6 gib007Δ12/+	scar-6 gib007Δ12/Δ12
Rep1	0	0	100
Rep2	0	0	100
Rep2	0	0	100
