# Supplementary material for: SCAR-6 elncRNA locus epigenetically regulates PROZ and modulates coagulation and vascular function
Source: EMBO Rep. 2024 Oct 2;25(11):4950–78. doi: 10.1038/s44319-024-00272-w (PMC11549340; doi:10.1038/s44319-024-00272-w)
Supplement: Supplementary file 4 — Source data Fig. 2 [file 44319_2024_272_MOESM4_ESM.zip › Figure 2/2I/Image quantification values.xlsx]

## Sheet: Sheet1
Fluorescence intensity between intersegmental vessel (AU)
WT	scar-6gib007 Δ12/Δ12
31.07	36.06
26.89	40.27
25.72	29.27
27.95	33.32
25.74	35.25
24.22	38.63
22.86	37.51
24.93	40.85
31.06	34.01
31.53	32.41
29.04	33.08
28.06	37.36
27.11	36.1
29.46	26.23
28.62	30.5
28.1	36.15
31.99	41.88
31.15	27.6
26.26	30.3
28.34	37.85
19.18	30.2
21.15	39.6
21.52	36.98
17.85	27.15
20.84	27.34
17.61	29.64
18.09	34.77
20.8	32.76
21.69	33.33
21.77	41.1
