# Supplementary material for: SCAR-6 elncRNA locus epigenetically regulates PROZ and modulates coagulation and vascular function
Source: EMBO Rep. 2024 Oct 2;25(11):4950–78. doi: 10.1038/s44319-024-00272-w (PMC11549340; doi:10.1038/s44319-024-00272-w)
Supplement: Supplementary file 4 — Source data Fig. 2 [file 44319_2024_272_MOESM4_ESM.zip › Figure 2/2J/qRT-PCR-f10,scar-6,prozb.xlsx]

## Sheet: qRT-PCR-f10,scar-6,prozb
	qRT-PCR, relative fold change
	f10			scar-6			prozb
	Rep1	Rep2	Rep3	Rep1	Rep2	Rep3	Rep1	Rep2	Rep3
Control	1	1	1	1	1	1	1	1	1
scar-6 gib007Δ12/Δ12	2.43964	1.74513	1.51572	0.76	0.98327	0.583714	7.07796	10.3388	8.26301
