# Supplementary material for: SCAR-6 elncRNA locus epigenetically regulates PROZ and modulates coagulation and vascular function
Source: EMBO Rep. 2024 Oct 2;25(11):4950–78. doi: 10.1038/s44319-024-00272-w (PMC11549340; doi:10.1038/s44319-024-00272-w)
Supplement: Supplementary file 5 — Source data Fig. 3 [file 44319_2024_272_MOESM5_ESM.zip]

Archive with 23 entries (13 files):
- Figure 3/
- Figure 3/3A/
- Figure 3/3A/coaguation in mutants.xlsx
- Figure 3/3B/
- Figure 3/3B/coaguation in overexpression.xlsx
- Figure 3/3C/
- Figure 3/3C/Survival scar-6.xlsx
- Figure 3/3D/
- Figure 3/3D/Control.tif
- Figure 3/3E/
- Figure 3/3E/scar-6 del12 (1).tif
- Figure 3/3E/scar-6 del12 (2).tif
- Figure 3/3E/scar-6 del12 (3).tif
- Figure 3/3F/
- Figure 3/3F/coaguation in rescue.xlsx
- Figure 3/3G/
- Figure 3/3G/Control.tif
- Figure 3/3G/scar6 del12 rescue.tif
- Figure 3/3G/scar6 del12.tif
- Figure 3/3H/
- Figure 3/3H/Phenotype percentage.xlsx
- Figure 3/3I/
- Figure 3/3I/qRT-PCR,f10,scar-6,prozb, rescue experiment.xlsx
