# Supplementary material for: SCAR-6 elncRNA locus epigenetically regulates PROZ and modulates coagulation and vascular function
Source: EMBO Rep. 2024 Oct 2;25(11):4950–78. doi: 10.1038/s44319-024-00272-w (PMC11549340; doi:10.1038/s44319-024-00272-w)
Supplement: Supplementary file 5 — Source data Fig. 3 [file 44319_2024_272_MOESM5_ESM.zip › Figure 3/3A/coaguation in mutants.xlsx]

## Sheet: Sheet1
	Coagulation time in sec
S.No	WT	scar-6 gib007 Δ12/+	scar-6 gib007 Δ12/Δ12
1	24	49	63
2	27	65	63
3	40	36	81
4	30	75	82
5	36	32	90
6	35	24	68
7	35	43	84
8	26	38	120
9	26	46	120
10	17	61	120
11	15	63	120
12	24	59	120
13	30	45	120
14	33	42	94
15	20	23	47
16	25	61	50
17	23	36	120
18	17	73	120
19	27	25	120
20	30	40	120
21	22	30	120
22	23	82	120
23	33	35	120
24	33	27	120
25	24	60	120
26	20	35	120
27	19	44	120
28	17	56
29	20	70
30	21	35
31	39	28
32	23	41
33	30	40
34	19	25
35	21	38
36	22	104
37	38	38
38	20	45
39	22	20
40	38	30
41	22	32
42	23	62
43	28
44	32
45	33
46	18
47	35
48	27
49	36
50	40
51	43
52	18
53	25
54	20
55	17
56	38
57	24
58	16
59	28
60	23
