# Supplementary material for: SCAR-6 elncRNA locus epigenetically regulates PROZ and modulates coagulation and vascular function
Source: EMBO Rep. 2024 Oct 2;25(11):4950–78. doi: 10.1038/s44319-024-00272-w (PMC11549340; doi:10.1038/s44319-024-00272-w)
Supplement: Supplementary file 5 — Source data Fig. 3 [file 44319_2024_272_MOESM5_ESM.zip › Figure 3/3B/coaguation in overexpression.xlsx]

## Sheet: Sheet1
	Coagulation time in sec
S.No	Control	scar-6 100ng/ul	scar-6 200ng/ul	scar-6 500ng/ul
1	27	15	17	13
2	36	28	20	10
3	28	21	22	8
4	18	12	11	16
5	28	30	14	23
6	20	16	17	10
7	29	17	15	12
8	22	12	10	15
9	37	13	16	16
10	25	13	14	18
11	18	24	10	14
12	38	23	12	16
13	27	15	14	12
14	45	18	17	13
15	22	15	16	30
16	24	11	18	10
17	38	17	19	20
18	23	20	10	22
19	25	17	12	11
20	38	14	14	10
21	18	15	18	8
22	15	13	15	20
23	28	23	21	12
24	22	19	20	14
25	26	24	18	23
26	32	13	14	22
27	25	20	13	18
28	20	17	14	15
29	26	15	15	10
30	38	16	17	15
31	21	13	14
32	17	32	18
33	15	35	18
34	23	19	10
35	28	32	19
36	19	44	20
37	20	36	12
38	22	15	10
39	36	15	24
40	21	22	10
41	19	23	12
42	37	15	24
43	32	18	25
44	15	26	26
45	22	34	13
46	30	37	15
47	45	48	10
48	49	42	21
49	20	20	22
50	16	21	15
51	15	25	27
52	24	20	11
53	25	25	16
54	37	20	23
55	22	30	19
56	16	24	16
57	23	12	24
58	24	10	16
59	20	16	26
60	28	15	17
61	25	15	12
62	14	11	23
63	24	18	9
64	34	18	14
65	38	23	12
66	31	17	10
67	32	14	9
68	30	20	19
69	34	25	20
70	24	18	10
71	35	20
72	43	22
73	21	21
74	20	29
75	29	19
76	28	18
77	32	16
78	22	28
79	28	22
80	17	14
81	37	19
82	22
83	41
84	17
85	20
86	35
87	20
88	32
89	35
90	27
91	25
92	37
