# Supplementary material for: SCAR-6 elncRNA locus epigenetically regulates PROZ and modulates coagulation and vascular function
Source: EMBO Rep. 2024 Oct 2;25(11):4950–78. doi: 10.1038/s44319-024-00272-w (PMC11549340; doi:10.1038/s44319-024-00272-w)
Supplement: Supplementary file 5 — Source data Fig. 3 [file 44319_2024_272_MOESM5_ESM.zip › Figure 3/3C/Survival scar-6.xlsx]

## Sheet: Survival scar-6
Survival proportions in percentage (%)
Days	scar-6gib007+/+	scar-6gib007Δ12/Δ12
0	100	100
4	100	95.8333
6	100	91.6667
9	100	87.5
10	100	83.3333
11	98.0769	83.3333
13	98.0769	79.1667
14	98.0769	75
15	96.1538	75
16	96.1538	70.8333
19	96.1538	66.6667
21	96.1538	62.5
26	96.1538	58.3333
28	94.2308	54.1667
32	92.3077	54.1667
35	90.3846	54.1667
43	90.3846	50
47	88.4615	50
60	88.4615	45.8333
67	88.4615	41.6667
73	88.4615	37.5
83	86.5385	37.5
89	86.5385	33.3333
93	86.5385	29.1667
96	86.5385	29.1667
99	86.5385	29.1667
104	86.5385	25
119	84.6154	25
121	84.6154	20.8333
133	84.6154	16.6667
145	82.6923	16.6667
154	80.7692	16.6667
