# Supplementary material for: SCAR-6 elncRNA locus epigenetically regulates PROZ and modulates coagulation and vascular function
Source: EMBO Rep. 2024 Oct 2;25(11):4950–78. doi: 10.1038/s44319-024-00272-w (PMC11549340; doi:10.1038/s44319-024-00272-w)
Supplement: Supplementary file 5 — Source data Fig. 3 [file 44319_2024_272_MOESM5_ESM.zip › Figure 3/3F/coaguation in rescue.xlsx]

## Sheet: Sheet1
	Coagulation time in sec
S.No	Control	Incrossed scar-6gib007Δ12/+	Incrossed scar-6gib007Δ12/+ + scar-6 IVT RNA	Incrossed scar-6gib007Δ12/+ scar-6gib007Δ12 IVT RNA
1	26	26	32	49
2	20	60	70	65
3	40	120	38	36
4	19	48	29	75
5	34	43	38	32
6	39	56	22	24
7	23	38	20	43
8	45	52	40	38
9	51	120	32	82
10	20	30	82	35
11	45	120	28	27
12	38	120	90	60
13	30	50	41	35
14	29	52	30	44
15	33	86	120	56
16	46	65	53	70
17	35	67	38	35
18	22	56	21	28
19	45	58	94	41
20	45	40	22	40
21	36	54	120	25
22	26	45	30	38
23	35	74	34	104
24	27	85	42	30
25	23	115	30	32
26	42	120	42	62
27	24	80	22	63
28	25	120	90	63
29	22	36		81
30	20	45		82
31				90
32				68
33				84
34				120
35				120
36				94
37				47
38				50
39				120
40				120
41				120
42				120
