# Supplementary material for: SCAR-6 elncRNA locus epigenetically regulates PROZ and modulates coagulation and vascular function
Source: EMBO Rep. 2024 Oct 2;25(11):4950–78. doi: 10.1038/s44319-024-00272-w (PMC11549340; doi:10.1038/s44319-024-00272-w)
Supplement: Supplementary file 5 — Source data Fig. 3 [file 44319_2024_272_MOESM5_ESM.zip › Figure 3/3H/Phenotype percentage.xlsx]

## Sheet: Sheet1
	Haemorrhage % in zebrafish
	Control	Incross scar-6 gib007 Δ12/+	Incross scar-6 gib007 Δ12/+ + scar-6 IVT RNA
Rep1	2.3	10	16.3
Rep2	3	16.25	13
Rep2	0	10.6	15.29
