# Supplementary material for: SCAR-6 elncRNA locus epigenetically regulates PROZ and modulates coagulation and vascular function
Source: EMBO Rep. 2024 Oct 2;25(11):4950–78. doi: 10.1038/s44319-024-00272-w (PMC11549340; doi:10.1038/s44319-024-00272-w)
Supplement: Supplementary file 5 — Source data Fig. 3 [file 44319_2024_272_MOESM5_ESM.zip › Figure 3/3I/qRT-PCR,f10,scar-6,prozb, rescue experiment.xlsx]

## Sheet: Sheet1
	qRT-PCR, relative fold change
	f10			scar-6			prozb
	Rep1	Rep2	Rep3	Rep1	Rep2	Rep3	Rep1	Rep2	Rep3
Control	1	1	1	1	1	1	1	1	1
Incross scar-6 gib007Δ12/+	2.18354	0.632878	1.51572	0.954842	1.52979	1.29376	5.66994	10.3388	7.07796
Incross scar-6 gib007 Δ12/+ + scar-6 IVT	1.74513	1.03766	2.43964	15.3837	22.0596	25.6837	4.8121	16.8343	8.26301
