# Supplementary material for: SCAR-6 elncRNA locus epigenetically regulates PROZ and modulates coagulation and vascular function
Source: EMBO Rep. 2024 Oct 2;25(11):4950–78. doi: 10.1038/s44319-024-00272-w (PMC11549340; doi:10.1038/s44319-024-00272-w)
Supplement: Supplementary file 6 — Source data Fig. 4 [file 44319_2024_272_MOESM6_ESM.zip]

Archive with 9 entries (5 files):
- Figure 4/
- Figure 4/4C/
- Figure 4/4C/Control.tif
- Figure 4/4C/HUMAN SCAR-6.tif
- Figure 4/4C/ZF SCAR-6.tif
- Figure 4/4D/
- Figure 4/4D/cell lines luciferase assay.xlsx
- Figure 4/4E/
- Figure 4/4E/3C assay.xlsx
