# Supplementary material for: SCAR-6 elncRNA locus epigenetically regulates PROZ and modulates coagulation and vascular function
Source: EMBO Rep. 2024 Oct 2;25(11):4950–78. doi: 10.1038/s44319-024-00272-w (PMC11549340; doi:10.1038/s44319-024-00272-w)
Supplement: Supplementary file 6 — Source data Fig. 4 [file 44319_2024_272_MOESM6_ESM.zip › Figure 4/4D/cell lines luciferase assay.xlsx]

## Sheet: Sheet1
	Luciferase , relative fold change
Cell lines	Blank			SCAR-6			scar-6
HUVEC-hTERT2	1	1	1	2.04698	1.44742	1.33944	1.03471	0.860395	0.788728
HepG2	1	1	1	2.0067	2.356	2.89774	1.28947	0.950318	1.76012
HEK293T	1	1	1	0.77	0.81	0.85	0.97	1.02	1.08
HHL-17	1	1	1	0.704925	0.623671	0.73457	0.957619	1.05753	0.843353
