# Supplementary material for: SCAR-6 elncRNA locus epigenetically regulates PROZ and modulates coagulation and vascular function
Source: EMBO Rep. 2024 Oct 2;25(11):4950–78. doi: 10.1038/s44319-024-00272-w (PMC11549340; doi:10.1038/s44319-024-00272-w)
Supplement: Supplementary file 6 — Source data Fig. 4 [file 44319_2024_272_MOESM6_ESM.zip › Figure 4/4E/3C assay.xlsx]

## Sheet: Sheet1
	Chromosome conformation capture assay (3C)
	WT			scar-6 gib007Δ12/Δ12
scar-6/prozb	1	1	1	2.4	1.6	1.453
