# Supplementary material for: SCAR-6 elncRNA locus epigenetically regulates PROZ and modulates coagulation and vascular function
Source: EMBO Rep. 2024 Oct 2;25(11):4950–78. doi: 10.1038/s44319-024-00272-w (PMC11549340; doi:10.1038/s44319-024-00272-w)
Supplement: Supplementary file 7 — Source data Fig. 5 [file 44319_2024_272_MOESM7_ESM.zip]

Archive with 9 entries (4 files):
- Figure 5/
- Figure 5/5B/
- Figure 5/5B/ChIP-prdm14.xlsx
- Figure 5/5C/
- Figure 5/5C/methylation percentage.xlsx
- Figure 5/5D/
- Figure 5/5D/RIP-prdm14,suz12.xlsx
- Figure 5/5E/
- Figure 5/5E/ChIP-qPCR-prdm14.xlsx
