# Supplementary material for: SCAR-6 elncRNA locus epigenetically regulates PROZ and modulates coagulation and vascular function
Source: EMBO Rep. 2024 Oct 2;25(11):4950–78. doi: 10.1038/s44319-024-00272-w (PMC11549340; doi:10.1038/s44319-024-00272-w)
Supplement: Supplementary file 7 — Source data Fig. 5 [file 44319_2024_272_MOESM7_ESM.zip › Figure 5/5B/ChIP-prdm14.xlsx]

## Sheet: Sheet1
	ChIP-qPCR PRDM14
	Mock			WT			scar-6 gib007 Δ12/Δ12
scar-6 locus	1	1	1	1.96632	3	3.49773	1.48545	1.2	1.1108
