# Supplementary material for: SCAR-6 elncRNA locus epigenetically regulates PROZ and modulates coagulation and vascular function
Source: EMBO Rep. 2024 Oct 2;25(11):4950–78. doi: 10.1038/s44319-024-00272-w (PMC11549340; doi:10.1038/s44319-024-00272-w)
Supplement: Supplementary file 7 — Source data Fig. 5 [file 44319_2024_272_MOESM7_ESM.zip › Figure 5/5C/methylation percentage.xlsx]

## Sheet: Sheet1
	Methylation percentatge
Postion (bp)	WT			scar-6 gib007 Δ12 -/-
	Rep1	Rep2	Rep3	Rep1	Rep2	Rep3	Rep4
140829	88.6349	90.2951	93.8416	96.9543	85.8333	100	99.1597
140834	98.0137	96.7722	97.2028	100	86.6667	100	99.1803
140851	98.6555	97.1363	98.3565	94.5701	99.6337	89.2857	95.4887
140853	97.9866	94.9114	97.7215	99.5495	85.0909	89.2857	99.2537
140861	96.9051	94.39	96.6981	92.5764	99.6552	89.0625	98.5816
140919	94.2308	92.3382	96.1942	100	93.4866	69.697	100
140925	96.7991	97.2222	96.9974	99.505	93.1298	70.3125	77.0992
140942	95.791	94.3811	93.6826	100	100	75.5102	96.2264
140976	96.2264	95.6492	96.4191	100	94.958	83.871	93.2692
140978	89.6431	90.0794	93.7743	97.6331	95.2381	84.375	89.7196
140987	93.3995	94.4809	93.3687	96.5116	100	100	76.4706
141000	97.4986	96.3914	97.25	100	100	98.4615	100
141007	95.6498	95.2235	96.2916	98.3696	100	100	99.115
141030	95.3526	94.8659	95.4887	93.299	100	100	100
141042	94.888	97.1464	98.3718	97.6879	95.5645	100	99.0476
141048	95.9216	96.5203	97.967	99.4709	100	100	100
141052	95.3608	93.7261	93.253	82.1429	100	96.6667	79.3388
141054	0.270563	0.0573395	0	0	0	0	0
141058	96.3741	95.8632	96.4504	98.9899	94.7955	98.4127	83.4783
141074	93.9825	92.8777	93.7817	98.9418	88.8031	100	94.4444
141099	95.5132	95.4697	98.8669	100	100	97.9167	100
141104	94.4882	95.5556	98.4419	99.3711	99.6296	96	100
141108	96.7705	97.561	94	98.8235	98.9474	96.4286	100
141115	97.6303	97.2922	97.9675	100	100	100	93.5185
141117	97.8085	96.26	95.1123	99.4083	90.493	100	77.4775
141129	94.6605	96.9504	94.7297	87.4214	99.6416	76.3636	100
141153	97.2797	97.4816	97.4185	84.7561	95.6989	96.7213	95.6897
141157	91.0471	93.6536	90.7912	76.0479	99.2933	100	69.4915
141168	97.2656	96.5749	96.2707	100	99.2481	98.3051	100
141171	96.5242	96.6583	96.7468	83.6735	99.2188	100	99.1304
141177	93.852	95.2267	92.0319	80.5195	97.8417	100	99.1597
141213	96.728	96.3106	97.5217	100	100	98.4375	99.1667
141216	91.0724	96.7816	96.1589	88.1579	79.2115	98.3871	100
141221	95.0655	96.9371	97.3651	87.3494	95.0658	98.5507	96.875
141225	96.0938	97.1503	95.4869	88.3721	81.6456	98.6111	100
141230	94.4	96.5979	95.297	99.3671	82.9861	100	98.3051
141232	97.4468	97.5446	97.8777	89.375	83.1034	100	100
141276	94.1628	96.5404	95.0721	86.747	83.0357	100	96.9697
141285	96.5594	96.9519	97.5093	100	99.6785	100	100
141287	97.7299	96.3205	97.9874	100	99.6721	100	75
141289	96.4461	96.5063	95.716	100	99.6774	100	73.913
141303	96.6351	95.6965	92.9742	100	89.7764	100	95.2381
141306	96.7636	95.1434	93.7343	100	99.6689		83.3333
141348	96.1369	95.7082	97.0437	94.186	100	100	93.617
141356	94.9532	94.3311	97.4453	93.2039	100	94.5946	94.9153
141375	94.7865	94.6681	96.5897	100	100	78.7234	96.0526
141380	94.8459	93.8105	97.4273	99.2308	99.3921	89.3617	92
141403	93.966	91.4399	93.7799	96	94.5161	81.8182	97.2603
141412	91.307	93.0044	93.6198	83.0357	96.0573	83.3333	96.875
