# Supplementary material for: SCAR-6 elncRNA locus epigenetically regulates PROZ and modulates coagulation and vascular function
Source: EMBO Rep. 2024 Oct 2;25(11):4950–78. doi: 10.1038/s44319-024-00272-w (PMC11549340; doi:10.1038/s44319-024-00272-w)
Supplement: Supplementary file 7 — Source data Fig. 5 [file 44319_2024_272_MOESM7_ESM.zip › Figure 5/5D/RIP-prdm14,suz12.xlsx]

## Sheet: Sheet1
	RIP-qPCR Prdm14 and SUZ12
	IgG			Suz12			Prdm14
Exon 1	1	1	1	3.09585	3.41003	3.00539	4.92453	4.5208	4.70674
Exon 2	1	1	1	2.64881	7.06769	1.93605	3.02546	2.78813	3.44638
