# Supplementary material for: SCAR-6 elncRNA locus epigenetically regulates PROZ and modulates coagulation and vascular function
Source: EMBO Rep. 2024 Oct 2;25(11):4950–78. doi: 10.1038/s44319-024-00272-w (PMC11549340; doi:10.1038/s44319-024-00272-w)
Supplement: Supplementary file 7 — Source data Fig. 5 [file 44319_2024_272_MOESM7_ESM.zip › Figure 5/5E/ChIP-qPCR-prdm14.xlsx]

## Sheet: Sheet1
	ChIP-qPCR PRDM14
	Mock			Control			scar-6 MO
scar-6 locus	1	1	1	4.50597	4.43705	4.01304	2.19901	2.51995	1.9821
