# Supplementary material for: SCAR-6 elncRNA locus epigenetically regulates PROZ and modulates coagulation and vascular function
Source: EMBO Rep. 2024 Oct 2;25(11):4950–78. doi: 10.1038/s44319-024-00272-w (PMC11549340; doi:10.1038/s44319-024-00272-w)
Supplement: Supplementary file 8 — Source data Fig. 6 [file 44319_2024_272_MOESM8_ESM.zip]

Archive with 21 entries (14 files):
- Figure 6/
- Figure 6/6A/
- Figure 6/6A/Control_BF1.tif
- Figure 6/6A/Control_BF2.tif
- Figure 6/6A/Control_dsRed.tif
- Figure 6/6A/scar-6 del12 BF1.tif
- Figure 6/6A/scar-6 del12 BF2.tif
- Figure 6/6A/scar-6 del12 dsRed.tif
- Figure 6/6B/
- Figure 6/6B/phenotype percentage.xlsx
- Figure 6/6C/
- Figure 6/6C/qRTPCR PAR.xlsx
- Figure 6/6D/
- Figure 6/6D/luciferase blot.tif
- Figure 6/6D/quantification.xlsx
- Figure 6/6E/
- Figure 6/6E/bactin BLOT.tif
- Figure 6/6E/NfkB BLOT.tif
- Figure 6/6E/Quantification.xlsx
- Figure 6/6F/
- Figure 6/6F/qRT-PCR.xlsx
