# Supplementary material for: SCAR-6 elncRNA locus epigenetically regulates PROZ and modulates coagulation and vascular function
Source: EMBO Rep. 2024 Oct 2;25(11):4950–78. doi: 10.1038/s44319-024-00272-w (PMC11549340; doi:10.1038/s44319-024-00272-w)
Supplement: Supplementary file 8 — Source data Fig. 6 [file 44319_2024_272_MOESM8_ESM.zip › Figure 6/6B/phenotype percentage.xlsx]

## Sheet: Sheet1
	Phenotype overexpression of prozb
	Control			prozb OE
Hemmorage	0	0.2	0	22	20.8	28.9
Deformatie	0.23	0	0.47	16	33	23
Normal	99.7	99.8	99.53	62	47	49
