# Supplementary material for: SCAR-6 elncRNA locus epigenetically regulates PROZ and modulates coagulation and vascular function
Source: EMBO Rep. 2024 Oct 2;25(11):4950–78. doi: 10.1038/s44319-024-00272-w (PMC11549340; doi:10.1038/s44319-024-00272-w)
Supplement: Supplementary file 8 — Source data Fig. 6 [file 44319_2024_272_MOESM8_ESM.zip › Figure 6/6C/qRTPCR PAR.xlsx]

## Sheet: Sheet1
	qRT-PCR
	WT			scar-6gib007Δ12/Δ12
PAR1	1	1	1	0.958845	1.51398	1.67695
PAR2a	1	1	1	1.61076	1.92324	3.27381
PAR2b	1	1	1	2.46143	2.15148	1.73668
PAR3	1	1	1	0.756018	1.10289	1.30497
