# Supplementary material for: SCAR-6 elncRNA locus epigenetically regulates PROZ and modulates coagulation and vascular function
Source: EMBO Rep. 2024 Oct 2;25(11):4950–78. doi: 10.1038/s44319-024-00272-w (PMC11549340; doi:10.1038/s44319-024-00272-w)
Supplement: Supplementary file 8 — Source data Fig. 6 [file 44319_2024_272_MOESM8_ESM.zip › Figure 6/6D/quantification.xlsx]

## Sheet: Sheet1
	Western blot quantification Cleavage efficacy (%) = [luciferase intensity / Total ( luciferase + luciferase-PAR2-GPF)] x 100
	Wild-Type			scar-6 gib007Δ12/Δ12
PAR2	54.0059	53.2495	56.5553	63.1746	60.688	62.2318
