# Supplementary material for: SCAR-6 elncRNA locus epigenetically regulates PROZ and modulates coagulation and vascular function
Source: EMBO Rep. 2024 Oct 2;25(11):4950–78. doi: 10.1038/s44319-024-00272-w (PMC11549340; doi:10.1038/s44319-024-00272-w)
Supplement: Supplementary file 8 — Source data Fig. 6 [file 44319_2024_272_MOESM8_ESM.zip › Figure 6/6E/Quantification.xlsx]

## Sheet: Sheet1
	Rel.quantification Nf-kB / b-actin
	Control	scar-6 gib007Δ12/Δ12
Rep1	1	1.42457
Rep2	1	1.33333
Rep2	1	1.14984
