# Supplementary material for: SCAR-6 elncRNA locus epigenetically regulates PROZ and modulates coagulation and vascular function
Source: EMBO Rep. 2024 Oct 2;25(11):4950–78. doi: 10.1038/s44319-024-00272-w (PMC11549340; doi:10.1038/s44319-024-00272-w)
Supplement: Supplementary file 8 — Source data Fig. 6 [file 44319_2024_272_MOESM8_ESM.zip › Figure 6/6F/qRT-PCR.xlsx]

## Sheet: Sheet1
	qRT-PCR
	WT			scar-6 gib007Δ12/Δ12
vcam1a	1	1	1	0.799212	0.811108	1.02477
vcam1b	1	1	1	1.93606	2.10038	1.72177
icam1	1	1	1	1.76124	3.18973	1.54216
inos2a	1	1	1	0.111189	0.485775	0.45727
inos2b	1	1	1	0.999027	1.11523	1.07282
